# Supplementary material for: Assessing clinical decision support system tools in precision oncology: piloting ring testing
Source: ESMO Real World Data Digit Oncol. 2026 Jul 13;13:100731. doi: 10.1016/j.esmorw.2026.100731 (PMC13382446; doi:10.1016/j.esmorw.2026.100731)
Supplement: Supplementary File 2 [file mmc2.xlsx]

## Sheet: Ring test explanation
Description of how to perform the ring test based on TSO500 synthetic data (VCF files):
1.	Explaination of the VCF files
		There are 20 VCF files representing 20 samples. Sample #1-10 are in tumor-normal pair mode. Sample #11-20 are tumor-only mode. See the Readme file for further explanation
2.	How to fill in the result form
		Read "Sample sheet explanation" sheet in this file
		NB: After the first 4 columns are filled, select "include" in the filter in D3 and fill out the rest of the form.
		All other drop-down menus are in cells below blue headers.
		The 10 mandatory samples (#11-20) are marked with orange sheet tabs
3.	Tumor types represented
		See the sheet labeled: TumorTypes#1-20
		The tumor type is also noted in row 1 of each Synthetic sample sheet
4.	Q&A
		For any questions regarding the VCF files please contact: Sen Zhao: senz@ifi.uio.no
		For questions regarding filling out the response form, please contact: Vigdis Nygaard: vigdisny@ous-hf.no

## Sheet: CDSS tool and manual steps
CDSS tool and workflow
Provide the following concering your CDSS tool and workflow. Answer in cells below each of the 7 points.
1. CDSS tool applied:
2. Version:
3. CDSS tool source /reference:
4. Databases/resources queried/linked to the CDSS tool:
5. Provide details on oncogenicity classification scheme with reference to source
6. Which actionability scale is applied (e.g. AMP, ESCAT) and reference source
7. Provide a brief stepwise decsription of the variant interpretation process and comptences involved: from CDSS tool data output - manual review - reporting

## Sheet: Sample sheet explanation
Synthetic case ID		Explanation sheet with example	Tumor type			Grey columns= free text; blue columns=drop down menu
Automated CDSS output											Manual review
Gene	variant	Reference transcript	Filter (include/exclude)*	Automated variant functional classification	Automated variant actionability classification	Automated drug / drug-class match	Automated variant classification of variant as a resistance marker to therapy		Manual review: variant functional annotation	Manual review: variant functional classification	Manual review: variant actionability classification	If targetable: specifiy drug-class (e.g. MEKi, HERi, BRAFi)	Manual review: clinical significance/classification of variant as a resistance marker to therapy	Manual review: clinical relevance of variant	Evidence source(s) used in manual review step	Report on variant/Reviewer's comment	Variant to report at molecular tumor board
KRAS	p.Gly12Val	ENST00000256078	include	oncogenic	Tier 2/Level 2/ESCAT II	Adagrasib			GoF	no change	Tier 2/Level 2/ESCAT II	MEKi	not relevant in this tumor type	biomarker/actionable	MTB portal, OncoKb, PubMed	The variant is a known hotspot mutation in KRAS which leads to constitutive activation of the MAPK pathway. Treatment with MEKi has shown clinical benefit in patients with LGSOC with longer responses in patients harboring KRAS/BRAF/NRAS mutations.	yes
Provide all coding variants (missense, stop-gained/lost, frameshifts, inframe deletions/insertions, and splice donor/acceptor variants	Provide alteration (HGVS expression)	Provide reference transcript; either Ensemble ID or RefSeq	Mark output from your filterchain, e.g. variants that are excluded due to present in normal sample or in germline databases.	From the drop-down menu assign oncogenicity class according to output from the CDSS tool. Choose "not an output from the CDSS tool" if applicable	From the drop-down menu assign actionability class according to output from the CDSS tool. Choose "not an output from the CDSS tool" if applicable	Gene-/variant-drug or drug-class match may be provided by the CDSS tool. Copy the output here.	If the CDSS tool has annotated/flagged the variant as a therapy resistance marker, copy or fill in the drug/drug-class that the resistance is associated		Select appropriate option in from the drop-down menu. If you manually curated the functional annotation of this variant, provide the class. If not performed, choose "not manually assessed".	Select appropriate option in from the drop-down menu. Assign your conclusion if you manually reviewed the functional classification of this variant. If you agree with CDSS output, choose "no change". If not performed, choose "not manually assessed".	Select appropriate option in from the drop-down menu. Assign your conclusion if you manually reviewed the actionability classification of this variant. If you agree with CDSS output, choose "no change". If not performed, choose "not manually assessed".	If the variant is assessed to be targetable, specify the drug-class, or drug-classes if combination, in the free text field	Select appropriate option in from the drop-down menu. If the variant is assessed with respect to treatment resistance, assign your conclusion/outcome. If you agree with CDSS output, choose "no change". If not performed, choose "not manually assessed".	Biomarker status/actionability class is dynamic and may have different dependencies at different institutions/in different regions. How would you summarize the clinical relevance of the variant? Select appropriate option in from the drop-down menu.	This field allows free text to list the sources used in the interpretation of this variant (e.g. OncoKb, CKB-JAX, PubMed).	This field allows free text to display the variant interpretation presented in the molecular report. If there are dependencies, e.g. bi-allelic loss, which cannot be assessed here due to the limitations of this ring test, then use this field to comment. Leave blank if not applicable.	Is this a variant to be discussed at your molecular tumor board? Select appropriate option in from the drop-down menu.
			*Note: at this point select "include" in the filter in D3 and continue to fill out the form for included variants only

## Sheet: TumorTypes#1-20
SynthCase#	Primary tumor type	Tumor subtype
1	Ovary	LGSOC
2	Ovary	LGSOC
3	Ovary	Clear cell carcinoma
4	Ovary	Endometrial cancer, adenocarcinoma
5	Ovary	Poorly differentiated carcinoma of the ovary
6	Cervix	Cervix cancer, mucinous adenocarcinoma
7	Adrenal Gland	Adenocortical carcinoma
8	Thyroid cancer	Anaplastic thyroid carcinoma
9	Bladder/Urinary Tract	Papillary urothelial carcinoma
10	Esophagus/Stomach	Esophageal adenocarcinoma
11	Colon/Rectum	Sigmoid colon cancer, adenocarcinoma
12	Colon/Rectum	Anal cancer, low grade adenocarcinoma
13	Lung	Lung cancer, adenocarcinoma
14	Biliary tract	Cholangiocarcinoma
15	CNS/Brain	Anaplastic astrocytoma
16	Head and Neck	Salivary gland cancer
17	Breast	Breast cancer, triple negative
18	Breast	Breast cancer, lobular carcinoma
19	Kidney	Clear cell renal cell carcinoma
20	Neuroendocrine tumor	Pancreatic neuroendocrine tumor

## Sheet: Sample #1
Synthetic case ID		1	Tumor type	Ovary/LGSOC		Grey columns= free text; blue columns=drop down menu
Automated CDSS output												Manual review
Gene	variant	Reference transcript	Filter (include/exclude)	Automated variant functional classification	Automated variant actionability classification	Automated drug or drug-class match	Automated variant classification as a resistance marker to therapy		Manual review: variant functional annotation	Manual review: variant functional classification	Manual review: variant actionability classification	If targetable: specifiy drug-class (e.g. MEKi, HERi, BRAFi)	Manual review: clinical significance/classification of variant as a resistance marker to therapy	Manual review: current clinical relevance of variant at your institution	Evidence source(s)	Report on variant/Reviewer's comment of variant	Variant to report at molecular tumor board

## Sheet: Sample #2
Synthetic case ID		2	Tumor type	Ovary/LGSOC		Grey columns= free text; blue columns=drop down menu
Automated CDSS output												Manual review
Gene	variant	Reference transcript	Filter (include/exclude)	Automated variant functional classification	Automated variant actionability classification	Automated drug or drug-class match	Automated variant classification as a resistance marker to therapy		Manual review: variant functional annotation	Manual review: variant functional classification	Manual review: variant actionability classification	If targetable: specifiy drug-class (e.g. MEKi, HERi, BRAFi)	Manual review: clinical significance/classification of variant as a resistance marker to therapy	Manual review: current clinical relevance of variant at your institution	Evidence source(s)	Report on variant/Reviewer's comment of variant	Variant to report at molecular tumor board

## Sheet: Sample #3
Synthetic case ID		3	Tumor type	Ovary/Clear cell carcinoma, ERneg		Grey columns= free text; blue columns=drop down menu
Automated CDSS output												Manual review
Gene	variant	Reference transcript	Filter (include/exclude)	Automated variant functional classification	Automated variant actionability classification	Automated drug or drug-class match	Automated variant classification as a resistance marker to therapy		Manual review: variant functional annotation	Manual review: variant functional classification	Manual review: variant actionability classification	If targetable: specifiy drug-class (e.g. MEKi, HERi, BRAFi)	Manual review: clinical significance/classification of variant as a resistance marker to therapy	Manual review: current clinical relevance of variant at your institution	Evidence source(s)	Report on variant/Reviewer's comment of variant	Variant to report at molecular tumor board

## Sheet: Sample #4
Synthetic case ID		4	Tumor type	Ovary/Endometrial cancer, adenocarcinoma		Grey columns= free text; blue columns=drop down menu
Automated CDSS output												Manual review
Gene	variant	Reference transcript	Filter (include/exclude)	Automated variant functional classification	Automated variant actionability classification	Automated drug or drug-class match	Automated variant classification as a resistance marker to therapy		Manual review: variant functional annotation	Manual review: variant functional classification	Manual review: variant actionability classification	If targetable: specifiy drug-class (e.g. MEKi, HERi, BRAFi)	Manual review: clinical significance/classification of variant as a resistance marker to therapy	Manual review: current clinical relevance of variant at your institution	Evidence source(s)	Report on variant/Reviewer's comment of variant	Variant to report at molecular tumor board

## Sheet: Sample #5
Synthetic case ID		5	Tumor type	Ovary/Poorly differentiated carcinoma of the ovary		Grey columns= free text; blue columns=drop down menu
Automated CDSS output												Manual review
Gene	variant	Reference transcript	Filter (include/exclude)	Automated variant functional classification	Automated variant actionability classification	Automated drug or drug-class match	Automated variant classification as a resistance marker to therapy		Manual review: variant functional annotation	Manual review: variant functional classification	Manual review: variant actionability classification	If targetable: specifiy drug-class (e.g. MEKi, HERi, BRAFi)	Manual review: clinical significance/classification of variant as a resistance marker to therapy	Manual review: current clinical relevance of variant at your institution	Evidence source(s)	Report on variant/Reviewer's comment of variant	Variant to report at molecular tumor board

## Sheet: Sample #6
Synthetic case ID		6	Tumor type	Cervix/Cervix cancer, mucinous adenocarcinoma		Grey columns= free text; blue columns=drop down menu
Automated CDSS output												Manual review
Gene	variant	Reference transcript	Filter (include/exclude)	Automated variant functional classification	Automated variant actionability classification	Automated drug or drug-class match	Automated variant classification as a resistance marker to therapy		Manual review: variant functional annotation	Manual review: variant functional classification	Manual review: variant actionability classification	If targetable: specifiy drug-class (e.g. MEKi, HERi, BRAFi)	Manual review: clinical significance/classification of variant as a resistance marker to therapy	Manual review: current clinical relevance of variant at your institution	Evidence source(s)	Report on variant/Reviewer's comment of variant	Variant to report at molecular tumor board

[truncated: 16 more sheets: Sample #7, Sample #8, Sample #9, Sample #10, Sample #11, Sample #12, Sample #13, Sample #14, Sample #15, Sample #16, Sample #17, Sample #18, Sample #19, Sample #20, Sample sheet copy, drop_down_lists]
